# Supplementary material for: In Vitro Effect of Taraxacum officinale Leaf Aqueous Extract on the Interaction between ACE2 Cell Surface Receptor and SARS-CoV-2 Spike Protein D614 and Four Mutants
Source: Pharmaceuticals (Basel). 2021 Oct 17;14(10):1055. doi: 10.3390/ph14101055 (PMC8538008; doi:10.3390/ph14101055)
Supplement: Supplementary file 1 [file pharmaceuticals-14-01055-s001.zip]

Archive with 4 entries (4 files):
- Tabel_3.pdf
- Table_1.pdf
- Table_2.pdf
- Table_4.pdf
